# Supplementary material for: Artificial intelligence exceeds humans in epidemiological job coding
Source: Commun Med (Lond). 2023 Nov 4;3:160. doi: 10.1038/s43856-023-00397-4 (PMC10625577; doi:10.1038/s43856-023-00397-4)
Supplement: Supplementary file 3 — Supplementary Data 1 [file 43856_2023_397_MOESM3_ESM.xlsx]

## Sheet: Sheet1
										Classification performance (subfigure a)
		0-5	5-10	10-15	15-20	20-25	25-30	30-35	35-40	40-45	45-50	50-55	55-60	60-65	65-70	70-75	75-80	80-85	85-90	90-95	95-100
Proportion	NAF	0.74	2.61	2.69	1.88	1.86	1.54	1.49	1.43	1.47	1.67	1.84	1.6	1.98	1.94	2.16	2.3	3.04	3.77	6.47	57.41
	PCS	0.27	1.52	2	2.19	2.26	2.21	2.34	2.49	2.45	3	3.34	3.21	3.02	2.96	3.05	3.25	3.93	4.93	8.39	43.12
	ISCO-88	0.64	3.64	4.48	3.97	3.58	3.63	3.3	3.13	3.26	3.65	3.47	4	3.86	3.54	4.53	5.51	4.62	6.12	9.43	21.55
	ISCO-68	2.82	7.39	6.24	5.23	6.44	3.33	2.8	3.25	2.94	2.44	2.68	2.82	1.96	4.39	2.4	3.95	7.2	5.57	8.4	20.65
Accuracy	NAF	3.7	11.84	18.48	25.57	32.84	31.64	46.59	44.38	45.35	53.05	46.49	60.14	58.38	64.38	65.03	72.4	75.54	77.75	82.9	97.02
	PCS	6.07	10.47	14.7	19.19	20.61	23.3	28.5	31.61	34.59	38.93	41.8	47.44	50.59	55.1	58.67	61.02	67.1	72.18	79.4	94.47
	ISCO-88	5.79	12.98	19.67	24.3	27.39	31.12	38.48	38.16	42.77	45.43	47.73	53.47	56.11	62.3	62.99	71.71	73.34	75	80.43	94.58
	ISCO-68	2.97	9.84	15.25	23.53	18.69	24.36	27	33.62	37.73	36.78	54.16	64.36	62.29	63.05	75.59	70.21	85.21	83.92	90.33	95.89
Mean acc		4.63	11.28	17.02	23.14	24.88	27.60	35.14	36.94	40.11	43.54	47.54	56.35	56.84	61.20	65.57	68.83	75.29	77.21	83.26	95.49
SD		1.32	1.21	2.10	2.39	5.61	3.79	7.94	4.90	4.20	6.34	4.41	6.44	4.23	3.60	6.22	4.58	6.50	4.34	4.27	1.04
									Exposure assessment accuracy for all individuals (subfigure b)
Proportion	NAF	1.12	4.11	4.03	3.56	3.09	2.95	2.94	2.98	2.79	3.37	3.85	3.74	3.35	3.31	3.33	3.54	4.01	5.23	7.37	31.28
	PCS	1.12	4.11	4	3.56	3.09	2.95	2.94	2.98	2.79	3.37	3.85	3.74	3.35	3.31	3.33	3.54	4.01	5.23	7.37	31.27
	ISCO-88	0.64	3.64	4.48	3.97	3.58	3.63	3.33	3.13	3.26	3.65	3.47	4.07	3.86	3.54	4.54	5.51	4.62	6.12	9.43	21.54
	ISCO-68	2.82	7.39	6.24	5.23	3.44	3.33	2.8	3.25	2.94	2.43	2.68	2.82	1.96	4.39	2.4	3.95	7.2	5.57	8.4	20.65
Accuracy	NAF	91.83	93.42	95.09	96.57	96.19	96.89	97.92	98.25	96.56	98.06	97.62	98.59	98.17	97.89	98.56	98.27	98.58	98.24	98.63	99.65
	PCS	93.77	94.27	96.18	96.45	95.77	97.63	97.62	97.81	97.65	97.41	97.62	98.94	98.04	98.41	98.95	98.89	99.23	98.99	99.52	99.77
	ISCO-88	20.28	29.51	34.98	46.49	46.77	51.78	55.89	59.17	64.02	70.55	71.46	74.53	74.82	79.84	82.2	84.17	85.97	87.87	90.36	97.68
	ISCO-68	57.42	54.92	57.84	71.11	61.78	73.1	82	78.44	79.24	77.01	89.58	90.09	85.71	94.26	91.86	89.36	96.1	95.47	98	99.32
Mean acc		65.82	68.03	71.02	77.65	75.12	79.85	83.35	83.41	84.36	85.75	89.07	90.53	89.18	92.6	92.89	92.67	94.97	95.14	96.62	99.10
SD		18.57	12.70	11.43	12.31	7.505	10.66	13.05	9.63	7.61	3.23	9.06	7.78	5.44	7.21	4.83	2.59	5.06	3.8	3.82	0.82
									Exposure assessment accuracy for exposed individuals (subfigure c)
Proportion	NAF	1.31	3.8	3.18	1.66	2.21	1.86	1.31	1.24	1.86	1.03	1.73	1.8	1.66	2.49	0.9	2.56	3.04	4.84	7.13	54.22
	PCS	2.36	8.61	6.08	4.56	5.4	2.7	4.05	3.2	3.37	3.37	4.39	3.71	3.04	1.85	2.7	3.04	5.06	6.08	6.08	20.27
	ISCO-88	0.74	4.35	5.21	4.23	3.8	3.74	3.37	3.16	3.21	3.4	3.16	3.67	3.81	3.31	4.32	5.62	4.33	5.55	8.58	22.35
	ISCO-68	3.8	12.2	8.5	5.8	4.5	3	2.5	2.5	2.7	2.7	2.1	3.2	1.5	4	2.5	4.9	3.5	6.2	5.3	18
Accuracy	NAF	15.7	12.7	26.1	12.5	43.75	44.44	63.15	61.11	44.44	60	40	80.76	83.33	80.55	71.42	83.78	84.09	84.28	95.14	98.59
	PCS	7.14	27.45	30.55	33.33	28.12	43.75	58.33	57.89	60	40	46.15	63.63	55.55	63.63	75	72.22	86.66	88.88	88.88	93.33
	ISCO-88	14	17.68	22.72	30.42	31.12	35.96	43.85	43.46	52.29	55.65	55.6	61.69	63.17	71.42	75	76.31	79.86	81.06	85	96.89
	ISCO-68	2.9	6.5	9.2	11.5	15	25.9	31.8	18.2	16	37.5	47.3	68.9	42.8	80.5	86.36	72.1	74.2	85.5	89.4	98.1
Mean acc		9.93	16.08	22.14	21.93	29.49	37.51	49.28	45.16	43.18	48.28	47.262	68.74	61.21	74.02	76.94	76.10	81.20	84.93	89.60	96.72
SD		5.55	5.59	6.76	9.46	8.06	5.03	6.02	12.63	18.14	9.07	4.15	3.60	10.18	4.54	5.68	2.10	2.83	2.22	2.2	0.60
